# Supplementary material for: Atrial Fibrillation and the Risk of Ventricular Arrhythmias and Cardiac Arrest: A Nationwide Population-Based Study
Source: J Clin Med. 2023 Jan 30;12(3):1075. doi: 10.3390/jcm12031075 (PMC9917986; doi:10.3390/jcm12031075)
Supplement: Supplementary file 1 [file jcm-12-01075-s001.zip]

Archive with 1 entries (1 files):
- jcm-2140004-supplementary.pdf
